# Supplementary material for: A comprehensive evaluation of risk factors for mortality, infection and colonization associated with CRGNB in adult solid organ transplant recipients: a systematic review and meta-analysis
Source: Ann Med. 2024 Mar 5;56(1):2314236. doi: 10.1080/07853890.2024.2314236 (PMC10916923; doi:10.1080/07853890.2024.2314236)
Supplement: Supplemental Material [file IANN_A_2314236_SM1791.zip]

Archive with 11 entries (11 files):
- suppl_data/Figure S1 Pooled Mortality including subgroup analysis.pdf
- suppl_data/Figure S2 Forest plots for risk factors of mortality.pdf
- suppl_data/Figure S3 Subgroup analyses of risk factors for mortality.pdf
- suppl_data/Figure S4 Forest plots for risk factors of infection.PDF
- suppl_data/Figure S5 Subgroup analyses of risk factors for infection.PDF
- suppl_data/Figure S6 Forest plots for risk factors of colonization.PDF
- suppl_data/Figure S7 Subgroup analyses of risk factors for colonization.PDF
- suppl_data/Table S1.DOCX
- suppl_data/Table S2 Risk factors for mortality in SOT recipients.docx
- suppl_data/Table S3.DOCX
- suppl_data/Table S4.DOCX
